# Supplementary material for: N-Doped Porous Carbon-Nanofiber-Supported Fe3C/Fe2O3 Nanoparticles as Anode for High-Performance Supercapacitors
Source: Molecules. 2023 Jul 30;28(15):5751. doi: 10.3390/molecules28155751 (PMC10421154; doi:10.3390/molecules28155751)
Supplement: Supplementary file 1 [file molecules-28-05751-s001.zip]

Archive with 1 entries (1 files):
- molecules-2463859-supplementary.pdf
